# Supplementary material for: Impact of Three Waves of the COVID-19 Pandemic on the Rate of Elective Cataract Surgeries at a Tertiary Referral Center: A Polish Perspective
Source: Int J Environ Res Public Health. 2021 Aug 14;18(16):8608. doi: 10.3390/ijerph18168608 (PMC8393808; doi:10.3390/ijerph18168608)
Supplement: Supplementary file 1 [file ijerph-18-08608-s001.zip]

Archive with 3 entries (3 files):
- final Figure S1 (2).pdf
- final Table S1 (2).pdf
- final Table S2 (2).pdf
